# Supplementary material for: Ensemble of One-Class Classifiers for Personal Risk Detection Based on Wearable Sensor Data
Source: Sensors (Basel). 2016 Sep 29;16(10):1619. doi: 10.3390/s16101619 (PMC5087407; doi:10.3390/s16101619)
Supplement: Supplementary file 1 [file sensors-16-01619-s001.zip]

Archive with 2 entries (2 files):
- SupplementaryFiles/Individual P-R Curves.pdf
- SupplementaryFiles/Individual ROC Curves.pdf
